# Supplementary material for: A Mixed Methods Exploration of the Impact of the COVID-19 Pandemic on Food-Related Activities and Diet Quality in People with Parkinson Disease
Source: Int J Environ Res Public Health. 2022 Sep 17;19(18):11741. doi: 10.3390/ijerph191811741 (PMC9517133; doi:10.3390/ijerph191811741)
Supplement: Supplementary file 1 [file ijerph-19-11741-s001.zip]

Archive with 1 entries (1 files):
- ijerph-1876895-supplementary.pdf
